# Supplementary material for: Effects of ambient climate and three warming treatments on fruit production in an alpine, subarctic meadow community
Source: Am J Bot. 2021 Mar 31;108(3):411–22. doi: 10.1002/ajb2.1631 (PMC8251864; doi:10.1002/ajb2.1631)
Supplement: Supplementary file 14 — APPENDIX S14. Data used for analyses. [file AJB2-108-411-s011.xlsx]

## Sheet: PAPPrepr.xls
Block no.	Treatment	Year	Cassiope tetragona fruits	Dryas fruits	Evergreen (f no)	∆ evergreen f no.	Graminoid f no.	Deciduous f. no.	Forbs f. no.	Total f. no
1	Control	1995	199	0	227		2	4	20	253
1	Control	1996	19	0	73	-154	13	3	15	104
1	Control	1997	174	1	285	58	13	28	27	353
1	Control	1998	329	3	478	251	17	2	48	545
1	OTC	1995	79	0	85		4	0	33	122
1	OTC	1996	46	3	50	-35	15	1	38	104
1	OTC	1997	184	2	199	114	9	9	43	260
1	OTC	1998	161	3	195	110	11	1	38	245
1	Press	1995	284	5	305		1	18	27	351
1	Press	1996	52	1	59	-246	7	13	17	96
1	Press	1997	266	20	309	4	12	47	19	387
1	Press	1998	155	14	312	7	12	27	24	375
1	Pulse	1995	5	9	42		16	6	65	129
1	Pulse	1996	8	45	74	32	39	30	117	260
1	Pulse	1997	1	14	22	-20	24	11	133	190
1	Pulse	1998	1	22	49	7	33	2	143	227
2	Control	1995	92	0	104		6	6	48	164
2	Control	1996	10	0	24	-80	29	5	58	116
2	Control	1997	30	0	41	-63	40	11	55	147
2	Control	1998	28	1	44	-60	25	4	63	136
2	OTC	1995	2	0	2		1	38	105	146
2	OTC	1996	5	1	18	16	15	11	66	110
2	OTC	1997	28	6	95	93	28	45	72	240
2	OTC	1998	25	3	114	112	19	3	60	196
2	Press	1995	56	3	63		11	14	59	147
2	Press	1996	25	7	40	-23	14	9	35	98
2	Press	1997	122	19	172	109	27	8	67	274
2	Press	1998	81	1	115	52	88	7	24	234
2	Pulse	1995	24	5	38		23	2	97	160
2	Pulse	1996	31	10	60	22	55	4	72	191
2	Pulse	1997	26	10	60	22	63	14	103	240
2	Pulse	1998	1	9	28	-10	46	3	90	167
3	Control	1995	245	0	255		7	0	29	291
3	Control	1996	149	0	158	-97	25	5	29	217
3	Control	1997	153	0	175	-80	26	14	33	248
3	Control	1998	93	0	133	-122	23	7	16	179
3	OTC	1995	107	0	133		2	6	41	182
3	OTC	1996	26	0	48	-85	8	1	26	83
3	OTC	1997	82	3	139	6	20	11	54	224
3	OTC	1998	80	0	209	76	17	2	28	256
3	Press	1995	410	0	420		4	0	5	429
3	Press	1996	150	0	176	-244	14	5	13	208
3	Press	1997	384	3	217	-203	14	13	7	251
3	Press	1998	45	1	213	-207	33	5	10	261
3	Pulse	1995	22	4	27		4	0	41	72
3	Pulse	1996	35	7	67	40	25	0	37	129
3	Pulse	1997	35	12	81	54	37	2	29	149
3	Pulse	1998	11	4	57	30	28	2	18	105
4	Control	1995	31	0	35		8	1	38	82
4	Control	1996	10	0	13	-22	29	6	55	103
4	Control	1997	31	1	48	13	48	20	121	237
4	Control	1998	88	2	113	78	69	14	141	337
4	OTC	1995	31	0	31		6	0	52	89
4	OTC	1996	4	6	15	-16	21	11	56	103
4	OTC	1997	10	13	32	1	77	23	69	201
4	OTC	1998	5	4	35	4	51	55	27	168
4	Press	1995	73	2	76		20	0	18	114
4	Press	1996	32	2	40	-36	31	3	50	124
4	Press	1997	384	22	409	333	71	7	82	569
4	Press	1998	18	4	44	-32	55	12	23	134
4	Pulse	1995	40	0	40		3	0	26	69
4	Pulse	1996	28	5	30	-10	10	10	35	85
4	Pulse	1997	34	10	82	42	21	26	35	164
4	Pulse	1998	12	7	154	114	14	9	29	206

## Sheet: PappreproTransformerad
Block	Treatment	Year	Cassiope tetragona fruits	Dryas fruits	Evergreen (f no)	Graminoid f no.	Deciduous f no.	Forbs f no.	Total f no
1	Control	1995	5.31496	0	5.45458	2.06153	1.70096	3.30634	1.81984
1	Control	1996	3.15085	0	4.37986	2.93694	1.49944	3.10391	1.66496
1	Control	1997	5.18378	0.269341	5.67616	2.93694	3.38368	3.53471	1.8723
1	Control	1998	5.80921	0.456657	6.18379	3.1293	1.2468	4.0125	1.93686
1	OTC	1995	4.42312	0	4.51991	2.28828	0.391501	3.69598	1.69455
1	OTC	1996	3.91912	0.456657	4.04001	3.03774	0.907936	3.81298	1.66496
1	OTC	1997	5.23833	0.383296	5.32704	2.69854	2.34939	3.91771	1.82425
1	OTC	1998	5.1081	0.456657	5.30741	2.82483	0.907936	3.81298	1.81464
1	Press	1995	5.6642	0.553881	5.74245	1.92542	2.96935	3.53471	1.87143
1	Press	1996	4.03169	0.269341	4.18703	2.55397	2.67271	3.18986	1.6498
1	Press	1997	5.59974	0.832514	5.75519	2.88245	3.88113	3.269	1.88632
1	Press	1998	5.07114	0.759557	5.76465	2.88245	3.34917	3.44314	1.88154
1	Pulse	1995	2.23602	0.670171	3.88828	3.08457	2.01213	4.28062	1.7047
1	Pulse	1996	2.51414	1	4.39231	3.8035	3.44933	4.82258	1.82425
1	Pulse	1997	1.67822	0.759557	3.36131	3.39645	2.52406	4.94368	1.77247
1	Pulse	1998	1.67822	0.8521	4.02226	3.65991	1.2468	5.01253	1.80216
2	Control	1995	4.56805	0	4.70797	2.473	2.01213	4.0125	1.74724
2	Control	1996	2.66417	0	3.42839	3.55128	1.8686	4.17876	1.6853
2	Control	1997	3.53678	0	3.86759	3.82555	2.52406	4.13172	1.72806
2	Control	1998	3.4768	0.269341	3.92843	3.4294	1.70096	4.25256	1.71421
2	OTC	1995	1.8494	0	2.17782	1.92542	3.67577	4.72104	1.72686
2	OTC	1996	2.23602	0.269341	3.21193	3.03774	2.52406	4.29436	1.67546
2	OTC	1997	3.4768	0.589544	4.62328	3.52218	3.839	4.37305	1.81128
2	OTC	1998	3.3795	0.456657	4.79436	3.21318	1.49944	4.20894	1.77772
2	Press	1995	4.10026	0.456657	4.24602	2.82483	2.7395	4.19396	1.72806
2	Press	1996	3.3795	0.620003	3.84646	2.98861	2.34939	3.74443	1.65373
2	Press	1997	4.8391	0.821987	5.18642	3.4922	2.2491	4.30791	1.83265
2	Press	1998	4.44683	0.269341	4.8026	4.54178	2.13762	3.44314	1.80715
2	Pulse	1995	3.34484	0.553881	3.80281	3.36239	1.2468	4.64713	1.74294
2	Pulse	1996	3.56547	0.691363	4.20211	4.10854	1.70096	4.37305	1.77336
2	Pulse	1997	3.41299	0.691363	4.20211	4.23205	2.7395	4.70307	1.81128
2	Pulse	1998	1.67822	0.670171	3.55039	3.94851	1.49944	4.57764	1.75038
3	Control	1995	5.51888	0	5.56768	2.55397	0.391501	3.5914	1.84222
3	Control	1996	5.03276	0	5.1049	3.4294	1.8686	3.5914	1.79472
3	Control	1997	5.05851	0	5.20306	3.46129	2.7395	3.69598	1.81661
3	Control	1998	4.57837	0	4.94041	3.36239	2.13762	3.14781	1.76232
3	OTC	1995	4.71273	0	4.94041	2.06153	2.01213	3.87712	1.76516
3	OTC	1996	3.41299	0	4.00418	2.62886	0.907936	3.50511	1.62166
3	OTC	1997	4.45848	0.456657	4.98242	3.25262	2.52406	4.11554	1.79997
3	OTC	1998	4.43505	0	5.37448	3.1293	1.2468	3.56346	1.82175
3	Press	1995	6.02673	0	6.05638	2.28828	0.391501	2.50838	1.9018
3	Press	1996	5.03926	0	5.20854	2.98861	1.8686	3.00988	1.78768
3	Press	1997	5.96192	0.456657	5.41087	2.98861	2.67271	2.65921	1.81856
3	Press	1998	3.89906	0.269341	5.39284	3.65991	1.8686	2.84984	1.82486
3	Pulse	1995	3.2717	0.510866	3.52126	2.28828	0.391501	3.87712	1.5934
3	Pulse	1996	3.67265	0.620003	4.30172	3.4294	0.391501	3.79065	1.7047
3	Pulse	1997	3.67265	0.728226	4.47537	3.75789	1.2468	3.5914	1.73045
3	Pulse	1998	2.73151	0.510866	4.15618	3.52218	1.2468	3.23021	1.66676
4	Control	1995	3.56547	0	3.73354	2.62886	0.907936	3.81298	1.61928
4	Control	1996	2.66417	0	2.98704	3.55128	2.01213	4.13172	1.66314
4	Control	1997	3.56547	0.269341	4.00418	3.98635	3.06709	4.85425	1.80923
4	Control	1998	4.52565	0.383296	4.78605	4.31559	2.7395	4.99914	1.86516
4	OTC	1995	3.56547	0	3.63302	2.473	0.391501	4.08236	1.63525
4	OTC	1996	2.12298	0.589544	3.08315	3.29056	2.52406	4.14765	1.66314
4	OTC	1997	2.66417	0.744477	3.65912	4.41713	3.19782	4.33448	1.78195
4	OTC	1998	2.23602	0.510866	3.73354	4.04056	4.03387	3.53471	1.75141
4	Press	1995	4.34842	0.383296	4.41675	3.25262	0.391501	3.23021	1.68208
4	Press	1996	3.59336	0.383296	3.84646	3.60707	1.49944	4.04804	1.69752
4	Press	1997	5.96192	0.8521	6.03027	4.34196	2.13762	4.49183	1.94305
4	Press	1998	3.10709	0.510866	3.92843	4.10854	2.60115	3.41065	1.71156
4	Pulse	1995	3.79225	0	3.84646	2.18132	0.391501	3.50511	1.58479
4	Pulse	1996	3.4768	0.553881	3.60623	2.76367	2.44054	3.74443	1.62631
4	Pulse	1997	3.64691	0.691363	4.48669	3.29056	3.31343	3.74443	1.74724
4	Pulse	1998	2.79459	0.620003	5.08033	2.98861	2.34939	3.5914	1.78607

## Sheet: Sheet1
1
1
1
1
2
2
2
2
3
3
3
3
4
4
4
4
1
1
1
1
2
2
2
2
3
3
3
3
4
4
4
4
1
1
1
1
2
2
2
2
3
3
3
3
4
4
4
4
1
1
1
1
2
2
2
2
3
3
3
3
4
4
4
4
